# Supplementary material for: Acid-Switchable Synthesis of Trifluoromethylated Triazoles and Isoxazoles via Reaction of CF3-Ynones with NaN3: DFT Study of the Reaction Mechanism
Source: Int J Mol Sci. 2022 Nov 22;23(23):14522. doi: 10.3390/ijms232314522 (PMC9735682; doi:10.3390/ijms232314522)
Supplement: Supplementary file 1 [file ijms-23-14522-s001.zip]

Archive with 1 entries (1 files):
- ijms-2014652-supplementary.pdf
